# Supplementary material for: Low-Temperature Reduction Synthesis of γ–Fe2O3−x@biochar Catalysts and Their Combining with Peroxymonosulfate for Quinclorac Degradation
Source: Int J Environ Res Public Health. 2022 Dec 14;19(24):16790. doi: 10.3390/ijerph192416790 (PMC9779240; doi:10.3390/ijerph192416790)
Supplement: Supplementary file 1 [file ijerph-19-16790-s001.zip]

Archive with 1 entries (1 files):
- ijerph-2027865-supplementary.pdf
